# Supplementary material for: Differential Gene Expression and Epiregulation of Alpha Zein Gene Copies in Maize Haplotypes
Source: PLoS Genet. 2011 Jun 23;7(6):e1002131. doi: 10.1371/journal.pgen.1002131 (PMC3121756; doi:10.1371/journal.pgen.1002131)
Supplement: Table S1 — A summary with the status of the zein genes, the position of the P-box, and O2 motif in the two inbred lines as well as the estimated age of each of the zein copy. (XLS) [file pgen.1002131.s005.xls]

## Sheet: Sheet1
Inbred	Zein Copy	Status	P-box position (bp upstream of ATG)	OPAQUE2ZMB32 motif (bp upstream of ATG, minus strand)	Inbred	Zein Copy	Status	P-box position (bp upstream of ATG)	OPAQUE2ZMB32 motif (bp upstream of ATG, minus strand)	Age (mya)
B73	z1A1-1	premature STOP	326	171	BSSS53	z1A1-1	premature STOP	326	171	7.2
	z1A1-2	intact	326	171		z1A1-2	intact	326	171	2.5
	z1A1-3	intact	326	171		z1A1-3	intact	326	172	0.6
	z1A1-4	intact	326	171		z1A1-4	intact	326	171	0.6
	z1A1-5	intact	326	171		z1A1-5	intact	326	171	0.5
	z1A1-6	intact	326	171		z1A1-6	n/a	n/a	n/a	0.5
	z1A1-7	intact	327	171		z1A1-7	intact	325	170	0.65
	z1A1-8	truncated	298	144		z1A1-8	truncated	326	172	5.7
	z1A1-9	truncated	313	158		z1A1-9	truncated	313	158	7.5
	z1A2-1	intact	322	171		z1A2-1	intact	322	171	1.4
	z1A2-2	intact	326	171		z1A2-2	intact	326	171	2.2
	z1A2-3	premature STOP	326	171		z1A2-3	premature STOP	326	171	1.4
	z1B1	premature STOP	337	180		z1B1	premature STOP	338	181	1.5
	z1B2	premature STOP	338	181		z1B2	premature STOP	338	181	1.5
	z1B3	premature STOP	338	181		z1B3	premature STOP	338	181	4.9
	z1B4	intact	338	181		z1B4	intact	338	181	1
	z1B5	premature STOP	338	181		z1B5	premature STOP	338	181	2.2
	z1B6	intact	339	182		z1B6	intact	339	182	1
	z1B7	premature STOP	338	181		z1B7	premature STOP	338	181	2.2
	z1B8	premature STOP	338	181		z1B8	premature STOP	338	181	4.2
	z1B9	premature STOP	336	181		z1B9	premature STOP	336	181	3.5
	z1D1	truncated	n/a	185		z1D1	truncated	334	176	8.5
	z1D2	intact	335	178		z1D2	intact	335	178	3.5
	z1D3	RE inserted at 3'	334	178		z1D3	premature STOP	334	178	3.5
	z1D4	intact	335	178		z1D4	intact	335	178	3.5
	z1D5	RE inserted at 5'	328	175		z1D5	premature STOP	334	178	3.5
	azs22.11	premature STOP	318	172		azs22.11	premature STOP	318	172	3
	azs22.12	intact	332	176		azs22.12	intact	328	172	0.6
	azs22.13	premature STOP	319*	162		azs22.13	premature STOP	319*	162	11.4
	azs22.14	n/a	n/a	n/a		azs22.14	intact	331	169	1.4
	azs22.15	n/a	n/a	n/a		azs22.15	premature STOP	327	170	2
	azs22.17	n/a	n/a	n/a		azs22.17	premature STOP	n/a	177	0.6
	azs22.18	n/a	n/a	n/a		azs22.18	premature STOP	326*	169	11.4
	azs22.1	premature STOP	333	170		azs22.1	premature STOP	332	170	2.2
	azs22.2	insertion: 11,426 bp	334	172		azs22.2	premature STOP	334	172	2.2
	azs22.3	premature STOP	329	172		azs22.3	3' truncated	329	172	0.1
	azs22.4	intact	331	170		azs22.4	intact	331	170	1.4
	azs22.5	premature STOP	328	171		azs22.5	premature STOP	328	171	2
	azs22.6	premature STOP	326	171		azs22.6	premature STOP	326	171	2.2
	azs22.7	intact	327	170		azs22.7	insertion, 714 bp	327	170	3
	azs22.8	intact	328	171		azs22.8	intact	328	171	2
	azs22.9	intact	334	176		azs22.9	premature STOP	329	171	2
	azs22.10	5' truncation	n/a	n/a		azs22.10	intact	331	173	0.6
	azs22.19	intact	326	169		azs22.19	premature STOP	326	169	0.4
	azs22.20	premature STOP	330	172		azs22.20	premature STOP	329	171	1.9
	Zp22/6	n/a	n/a	n/a		Zp22/6	intact	331	173	0.6
	azs22.21	n/a	n/a	n/a		azs22.21	premature STOP	326	169	0.4
	Zp22/D87	n/a	n/a	n/a		Zp22/D87	intact	329	171	1.9
	azs22.16	intact	329	171		azs22.16	intact	329	171	4.4
