# Supplementary material for: Differential Gene Expression and Epiregulation of Alpha Zein Gene Copies in Maize Haplotypes
Source: PLoS Genet. 2011 Jun 23;7(6):e1002131. doi: 10.1371/journal.pgen.1002131 (PMC3121756; doi:10.1371/journal.pgen.1002131)
Supplement: Table S2 — Insertion times of REs. Each element at each locus was assigned to one of the 4 categories color-coded in the legend, based on its sequence context. Using Ks values for the left and right LTRs we estimated the age of insertions in mya +/− the standard deviation. (XLS) [file pgen.1002131.s006.xls]

## Sheet: Sheet1
Locus	Inbred	RE	Inserted (mya)	Inbred	RE	Inserted (mya)
z1A1	B73	Zeon2	1.92 ± 0.31	BSSS53	Zeon2	1.92 ± 0.31			LEGEND
		Zeon2	0.23 ± 0.12						Shared
		Prem2	2 ± 0.27		Prem2	2.04 ± 0.27			Haplotype specific
		Zeon2	0.77 ± 0.19		Zeon2	1.19 ± 0.23			Nested
		Zeon2	0.65 ± 0.19		Zeon2	0.54 ± 0.15			Haplotype specific/Nested
					Cinful2A	0.12 ± 0.08
					Xilon1	0.38 ± 0.08
		Prem2	1.12 ± 0.19		n/a
					Gypsy69	0.31 ± 0.08
					Prem3	0.96 ± 0.19
		Gypsy76	0.58 ± 0.15
		Gypsy73	1.54 ± 0.31		Gypsy73	1.73 ± 0.15
z1A2	B73	Prem3	1.27 ± 0.19	BSSS53	Prem3	1.19 ± 0.19
		Prem3	0.61 ± 0.12		Prem3	0.27 ± 0.08
		Zeon2	0.08 ± 0.04		Zeon2	0.19 ± 0.12
		Cinful1	0.73 ± 0.23		Cinful1	0.73 ± 0.23
		Zeon2	0
		Gypsy74	1.46 ± 0.23		Gypsy74	1.42 ± 0.23
		Copia20	1.46 ± 0.19		n/a
z1B	B73	LTR2	3.08 ± 0.65	BSSS53	LTR2	2.92 ± 0.58
		Prem2	0.73 ± 0.15		Prem2	0.96 ± 0.15
		Prem3	0.12 ± 0.08		n/a
		Gypsy26	1.65 ± 0.15		Gypsy26	1.69 ± 0.15
		Huck1	1.12 ± 0.15		Huck1	1.15 ± 0.15
		Gypsy17	0.62 ± 0.15		Gypsy17	0.69 ± 0.19
		Copia20	1.88 ± 0.23		Copia20	1.85 ± 0.23
		Gypsy69	1.65 ± 0.15		Gypsy69	1.62 ± 0.15
		Gypsy77	1.27 ± 0.12		Gypsy77	1.27 ± 0.12
		Zeon2	0.12 ± 0.08		Zeon2	0.12 ± 0.08
		LTR2	1.85 ± 0.5		LTR2	1.85 ± 0.46
		Huck1	0.58 ± 0.12		Huck1	0.62 ± 0.12
		Prem2	0.08 ± 0.04		Prem2	0.15 ± 0.08
z1C	B73	Opie2	3.46 ± 0.46	BSSS53	Opie2	3.46 ± 0.53
		Prem1	0.46 ± 0.07		Zeon1	0.92 ± 0.3
		Opie2	0.53 ± 0.15		Grande1	1.15 ± 0.8
		Xilon1	0		Opie2	2.15 ± 0.38
		Huck1	1.3 ± 0.23		Opie2	0.3 ± 0.15
					Opie2	2.15 ± 0.38
					Prem2	0
					Prem2	0.15 ± 0.07
					Zeon1	0.23 ± 0.15
		Prem2	1.46 ± 0.3		Prem2	1.46 ± 0.3
		Huck1	0.61 ± 0.15		Huck1	0.61 ± 0.15
z1D	B73	Gyzma1	2 ± 0.42	BSSS53	Gyzma1	2.23 ± 0.46
		Copia12	1.96 ± 0.23		Copia12	1.69 ± 0.23
		Gypsy73	0		Gypsy66	0.5 ± 0.08
		Copia29	4.27 ± 0.62		Copia29	3.96 ± 0.58
		Gypsy70	2.69 ± 0.19		Gypsy70	2.3 ± 0.15
					Gypsy66	1.27 ± 0.08
					Prem2	0.5 ± 0.12
		Huck1	1.38 ± 0.19
		Gypsy64	1.31 ± 0.19
		Huck1	0.27 ± 0.04
		Gypsy76	1.19 ± 0.27		n/a
		Prem1	1.19 ± 0.12		Prem1	1.12 ± 0.12
		Gypsy35	6.12 ± 0.54		Gypsy35	6.27 ± 0.54
		LTR2	4.08 ± 0.69		LTR2	3.5 ±0.65
		Cinful2	1.85 ± 0.35		Cinful2	2 ± 0.34
		Gypsy74	1.58 ± 0.19		Gypsy74	1.77 ± 0.23
		Zeon2	0.42 ± 0.15
		Zeon2	0.35 ± 0.12
					Opie2	0.81 ± 0.15
		Zeon2	0.08 ± 0.08
					Gypsy17	0.5 ± 0.15
		Opie2	1.5 ± 0.23		Opie2	1.12 ± 0.19
		Prem3	0.27 ± 0.08
					Prem3	0.58 ± 0.15
		Ji	2.38 ± 0.27		Ji	2.12 ± 0.27
		Zeon2	0.12 ± 0.08
		Zeon2	1.04 ± 0.27		n/a
